# Supplementary material for: A well-defined, versatile photoinitiator (salen)Co–CO2CH3 for visible light-initiated living/controlled radical polymerization
Source: Chem Sci. 2015 Mar 5;6(5):2979–88. doi: 10.1039/c5sc00477b (PMC5656039; doi:10.1039/c5sc00477b)
Supplement: Supplementary file 2 [file SC-006-C5SC00477B-s002.cif]

# Electronic Supplementary Material (ESI) for Chemical Science.
# This journal is © The Royal Society of Chemistry 2015

####################################################################### 
# 
# This file contains crystal structure data downloaded from the 
# Cambridge Structural Database (CSD) hosted by the Cambridge 
# Crystallographic Data Centre (CCDC).
# 
# Full information about CCDC data access policies and citation 
# guidelines are available at http://www.ccdc.cam.ac.uk/access/V1 
# 
# Audit and citation data items may have been added by the CCDC. 
# Please retain this information to preserve the provenance of 
# this file and to allow appropriate attribution of the data. 
# 
#######################################################################

data_sa3204
_database_code_depnum_ccdc_archive 'CCDC 1031130'
_audit_update_record             
;
2014-10-27 deposited with the CCDC.
2015-03-05 downloaded from the CCDC.
;
_audit_creation_date             2014-02-11
_audit_creation_method           
;
Olex2 1.2
(compiled 2013.12.10 svn.r2850 for OlexSys, GUI svn.r4736)
;
_shelxl_version_number           2013-4
_chemical_name_common            ?
_chemical_name_systematic        (salen)Co-CO2CH3
_chemical_formula_moiety         'C38 H55 Co N2 O4'
_chemical_formula_sum            'C38 H55 Co N2 O4'
_chemical_formula_weight         662.77
_chemical_melting_point          ?
loop_
_atom_type_symbol
_atom_type_description
_atom_type_scat_dispersion_real
_atom_type_scat_dispersion_imag
_atom_type_scat_source
C C 0.0033 0.0016 'International Tables Vol C Tables 4.2.6.8 and 6.1.1.4'
H H 0.0000 0.0000 'International Tables Vol C Tables 4.2.6.8 and 6.1.1.4'
Co Co 0.3494 0.9721 'International Tables Vol C Tables 4.2.6.8 and 6.1.1.4'
N N 0.0061 0.0033 'International Tables Vol C Tables 4.2.6.8 and 6.1.1.4'
O O 0.0106 0.0060 'International Tables Vol C Tables 4.2.6.8 and 6.1.1.4'

_shelx_space_group_comment       
;
The symmetry employed for this shelxl refinement is uniquely defined
by the following loop, which should always be used as a source of
symmetry information in preference to the above space-group names.
They are only intended as comments.
;
_space_group_crystal_system      monoclinic
_space_group_IT_number           14
_space_group_name_H-M_alt        'P 1 21/n 1'
_space_group_name_Hall           '-P 2yn'
loop_
_space_group_symop_operation_xyz
'x, y, z'
'-x+1/2, y+1/2, -z+1/2'
'-x, -y, -z'
'x-1/2, -y-1/2, z-1/2'

_cell_length_a                   17.569(4)
_cell_length_b                   10.302(2)
_cell_length_c                   19.781(4)
_cell_angle_alpha                90
_cell_angle_beta                 100.629(2)
_cell_angle_gamma                90
_cell_volume                     3518.8(12)
_cell_formula_units_Z            4
_cell_measurement_reflns_used    11364
_cell_measurement_temperature    173.1500
_cell_measurement_theta_max      27.4812
_cell_measurement_theta_min      1.9769
_shelx_estimated_absorpt_T_max   ?
_shelx_estimated_absorpt_T_min   ?
_exptl_absorpt_coefficient_mu    0.529
_exptl_absorpt_correction_T_max  1.0000
_exptl_absorpt_correction_T_min  0.5418
_exptl_absorpt_correction_type   multi-scan
_exptl_absorpt_process_details   'CrystalClear (Rigaku Inc., 2007)'
_exptl_crystal_colour            'dark green'
_exptl_crystal_colour_primary    red
_exptl_crystal_density_diffrn    1.251
_exptl_crystal_density_meas      ?
_exptl_crystal_density_method    ?
_exptl_crystal_description       block
_exptl_crystal_F_000             1424
_exptl_crystal_size_max          0.6
_exptl_crystal_size_mid          0.47
_exptl_crystal_size_min          0.33
_exptl_special_details           
;
 ?
;
_exptl_transmission_factor_max   ?
_exptl_transmission_factor_min   ?
_diffrn_reflns_av_R_equivalents  0.0422
_diffrn_reflns_av_unetI/netI     0.0387
_diffrn_reflns_Laue_measured_fraction_full 0.996
_diffrn_reflns_Laue_measured_fraction_max 0.995
_diffrn_reflns_limit_h_max       22
_diffrn_reflns_limit_h_min       -22
_diffrn_reflns_limit_k_max       13
_diffrn_reflns_limit_k_min       -12
_diffrn_reflns_limit_l_max       25
_diffrn_reflns_limit_l_min       -25
_diffrn_reflns_number            23869
_diffrn_reflns_point_group_measured_fraction_full 0.996
_diffrn_reflns_point_group_measured_fraction_max 0.995
_diffrn_reflns_theta_full        26.000
_diffrn_reflns_theta_max         27.492
_diffrn_reflns_theta_min         2.359
_diffrn_ambient_temperature      173.1500
_diffrn_detector_area_resol_mean 28.5714
_diffrn_measured_fraction_theta_full 0.996
_diffrn_measured_fraction_theta_max 0.995
_diffrn_measurement_device       
;
Saturn724+ (2x2 bin mode)
;
_diffrn_measurement_device_details 
;
AFC10: Fixed Chi 2 circle
;
_diffrn_measurement_device_type  'Saturn724+ CCD'
_diffrn_measurement_method       '\w scans at fixed \c = 45\%'
_diffrn_number_total             8495
_diffrn_orient_matrix_type       d*Trek
_diffrn_orient_matrix_UB_11      0.0061
_diffrn_orient_matrix_UB_12      0.0512
_diffrn_orient_matrix_UB_13      -0.0264
_diffrn_orient_matrix_UB_21      0.0714
_diffrn_orient_matrix_UB_22      -0.0367
_diffrn_orient_matrix_UB_23      -0.0546
_diffrn_orient_matrix_UB_31      -0.0328
_diffrn_orient_matrix_UB_32      -0.0055
_diffrn_orient_matrix_UB_33      -0.0392
_diffrn_radiation_detector       CCD
_diffrn_radiation_monochromator  'Graphite Monochromator'
_diffrn_radiation_type           MoK\a
_diffrn_radiation_wavelength     0.71073
_diffrn_source                   'Sealed Tube'
_diffrn_source_current           30.0000
_diffrn_source_power             1.5000
_diffrn_source_voltage           50.0000
_diffrn_special_details          
;
 ?
;
_reflns_Friedel_coverage         0.000
_reflns_Friedel_fraction_full    .
_reflns_Friedel_fraction_max     .
_reflns_number_gt                7717
_reflns_number_total             8036
_reflns_special_details          
;
 Reflections were merged by SHELXL according to the crystal
 class for the calculation of statistics and refinement.
 
 _reflns_Friedel_fraction is defined as the number of unique
 Friedel pairs measured divided by the number that would be
 possible theoretically, ignoring centric projections and
 systematic absences.
;
_reflns_threshold_expression     'I > 2\s(I)'
_computing_cell_refinement       'CrystalClear (Rigaku Inc., 2007)'
_computing_data_collection       'CrystalClear (Rigaku Inc., 2007)'
_computing_data_reduction        'CrystalClear (Rigaku Inc., 2007)'
_computing_molecular_graphics    'Olex2 (Dolomanov et al., 2009)'
_computing_publication_material  'Olex2 (Dolomanov et al., 2009)'
_computing_structure_refinement  'XL (Sheldrick, 2008)'
_computing_structure_solution    
;
'XS (Sheldrick, 2008)' 
;
_refine_diff_density_max         0.927
_refine_diff_density_min         -0.390
_refine_diff_density_rms         0.074
_refine_ls_extinction_coef       .
_refine_ls_extinction_method     none
_refine_ls_goodness_of_fit_ref   1.260
_refine_ls_hydrogen_treatment    mixed
_refine_ls_matrix_type           full
_refine_ls_number_parameters     487
_refine_ls_number_reflns         8036
_refine_ls_number_restraints     84
_refine_ls_R_factor_all          0.0730
_refine_ls_R_factor_gt           0.0698
_refine_ls_restrained_S_all      1.257
_refine_ls_shift/su_max          0.001
_refine_ls_shift/su_mean         0.000
_refine_ls_structure_factor_coef Fsqd
_refine_ls_weighting_details     
'w=1/[\s^2^(Fo^2^)+(0.0235P)^2^+8.3213P] where P=(Fo^2^+2Fc^2^)/3'
_refine_ls_weighting_scheme      calc
_refine_ls_wR_factor_gt          0.1519
_refine_ls_wR_factor_ref         0.1534
_refine_special_details          
;
 ?
;
_olex2_refinement_description    
;
1. Fixed Uiso
 At 1.2 times of:
  All C(H) groups, All C(H,H) groups, All C(H,H,H,H) groups
 At 1.5 times of:
  All C(H,H,H) groups
2. Uiso/Uaniso restraints and constraints
Uanis(C24) \\sim Ueq, Uanis(C25) \\sim Ueq, Uanis(C26) \\sim Ueq, Uanis(C25A)
\\sim Ueq, Uanis(C24A) \\sim Ueq, Uanis(C26A) \\sim Ueq, Uanis(C33A) \\sim Ueq,
Uanis(C34A) \\sim Ueq, Uanis(C34) \\sim Ueq, Uanis(C33) \\sim Ueq, Uanis(C37A)
\\sim Ueq, Uanis(C37) \\sim Ueq, Uanis(C36) \\sim Ueq, Uanis(C36A) \\sim Ueq:
with sigma of 0.01 and sigma for terminal atoms of 0.02
3. Others
 Sof(H35C)=Sof(H35D)=Sof(H38C)=Sof(H38D)=Sof(C37A)=Sof(H37C)=Sof(H37D)=
 Sof(C36A)=Sof(H36C)=Sof(H36D)=Sof(C34A)=Sof(H34A)=Sof(C33A)=Sof(H33A)=1-FVAR(1)
 Sof(C33)=Sof(H33)=Sof(C34)=Sof(H34)=Sof(H35A)=Sof(H35B)=Sof(C36)=Sof(H36A)=
 Sof(H36B)=Sof(C37)=Sof(H37A)=Sof(H37B)=Sof(H38A)=Sof(H38B)=FVAR(1)
 Sof(C25A)=Sof(H25D)=Sof(H25E)=Sof(H25F)=Sof(C24A)=Sof(H24D)=Sof(H24E)=
 Sof(H24F)=Sof(C26A)=Sof(H26D)=Sof(H26E)=Sof(H26F)=1-FVAR(2)
 Sof(C24)=Sof(H24A)=Sof(H24B)=Sof(H24C)=Sof(C25)=Sof(H25A)=Sof(H25B)=Sof(H25C)=
 Sof(C26)=Sof(H26A)=Sof(H26B)=Sof(H26C)=FVAR(2)
4.a Ternary CH refined with riding coordinates:
 C33(H33), C34(H34), C34A(H34A), C33A(H33A)
4.b Secondary CH2 refined with riding coordinates:
 C35(H35A,H35B), C35(H35C,H35D), C36(H36A,H36B), C37(H37A,H37B), C38(H38A,
 H38B), C38(H38C,H38D), C37A(H37C,H37D), C36A(H36C,H36D)
4.c Aromatic/amide H refined with riding coordinates:
 C1(H1), C5(H5), C7(H7), C16(H16), C18(H18), C20(H20)
4.d Idealised Me refined as rotating group:
 C9(H9A,H9B,H9C), C10(H10A,H10B,H10C), C11(H11A,H11B,H11C), C13(H13A,H13B,
 H13C), C14(H14A,H14B,H14C), C15(H15A,H15B,H15C), C24(H24A,H24B,H24C), C25(H25A,
 H25B,H25C), C26(H26A,H26B,H26C), C28(H28A,H28B,H28C), C29(H29A,H29B,H29C),
 C30(H30A,H30B,H30C), C32(H32A,H32B,H32C), C25A(H25D,H25E,H25F), C24A(H24D,H24E,
 H24F), C26A(H26D,H26E,H26F)
;
_atom_sites_solution_hydrogens   geom
_atom_sites_solution_primary     ?
_atom_sites_solution_secondary   ?
loop_
_atom_site_label
_atom_site_type_symbol
_atom_site_fract_x
_atom_site_fract_y
_atom_site_fract_z
_atom_site_U_iso_or_equiv
_atom_site_adp_type
_atom_site_occupancy
_atom_site_site_symmetry_order
_atom_site_calc_flag
_atom_site_refinement_flags_posn
_atom_site_refinement_flags_adp
_atom_site_refinement_flags_occupancy
_atom_site_disorder_assembly
_atom_site_disorder_group
Co1 Co 0.41829(2) 0.40713(4) 0.08002(2) 0.01966(11) Uani 1 1 d . . . . .
O1 O 0.42739(12) 0.4873(2) 0.16530(10) 0.0236(5) Uani 1 1 d . . . . .
O2 O 0.32265(13) 0.4932(2) 0.05863(10) 0.0240(5) Uani 1 1 d . . . . .
O3 O 0.31803(18) 0.1988(3) 0.06984(16) 0.0540(8) Uani 1 1 d . . . . .
O4 O 0.40451(16) 0.2136(3) 0.16650(14) 0.0431(7) Uani 1 1 d . . . . .
N1 N 0.51908(15) 0.3402(3) 0.09845(13) 0.0230(5) Uani 1 1 d . . . . .
N2 N 0.41872(16) 0.3595(3) -0.01126(13) 0.0262(6) Uani 1 1 d . . . . .
C1 C 0.56795(18) 0.3500(3) 0.15601(16) 0.0260(7) Uani 1 1 d . . . . .
H1 H 0.6176 0.3176 0.1570 0.031 Uiso 1 1 calc R . . . .
C2 C 0.55222(18) 0.4064(3) 0.21802(15) 0.0241(6) Uani 1 1 d . . . . .
C3 C 0.47979(18) 0.4662(3) 0.22023(15) 0.0219(6) Uani 1 1 d . . . . .
C4 C 0.46494(19) 0.5050(3) 0.28655(16) 0.0250(6) Uani 1 1 d . . . . .
C5 C 0.52328(19) 0.4846(3) 0.34301(15) 0.0257(7) Uani 1 1 d . . . . .
H5 H 0.5129 0.5077 0.3859 0.031 Uiso 1 1 calc R . . . .
C6 C 0.59674(19) 0.4320(3) 0.34127(16) 0.0250(6) Uani 1 1 d . . . . .
C7 C 0.60930(18) 0.3927(3) 0.27791(16) 0.0260(7) Uani 1 1 d . . . . .
H7 H 0.6568 0.3561 0.2744 0.031 Uiso 1 1 calc R . . . .
C8 C 0.65484(19) 0.4114(3) 0.40836(16) 0.0277(7) Uani 1 1 d . . . . .
C9 C 0.7365(2) 0.3842(4) 0.39471(18) 0.0393(9) Uani 1 1 d . . . . .
H9A H 0.7358 0.3067 0.3676 0.059 Uiso 1 1 calc GR . . . .
H9B H 0.7715 0.3728 0.4377 0.059 Uiso 1 1 calc GR . . . .
H9C H 0.7534 0.4560 0.3703 0.059 Uiso 1 1 calc GR . . . .
C10 C 0.6594(2) 0.5329(4) 0.45397(19) 0.0396(9) Uani 1 1 d . . . . .
H10A H 0.6772 0.6051 0.4304 0.059 Uiso 1 1 calc GR . . . .
H10B H 0.6949 0.5176 0.4963 0.059 Uiso 1 1 calc GR . . . .
H10C H 0.6090 0.5519 0.4637 0.059 Uiso 1 1 calc GR . . . .
C11 C 0.6284(2) 0.2953(4) 0.44638(19) 0.0403(9) Uani 1 1 d . . . . .
H11A H 0.5782 0.3127 0.4568 0.060 Uiso 1 1 calc GR . . . .
H11B H 0.6647 0.2808 0.4884 0.060 Uiso 1 1 calc GR . . . .
H11C H 0.6259 0.2194 0.4179 0.060 Uiso 1 1 calc GR . . . .
C12 C 0.3865(2) 0.5615(4) 0.29365(16) 0.0307(7) Uani 1 1 d . . . . .
C13 C 0.3797(2) 0.5827(5) 0.36916(19) 0.0505(12) Uani 1 1 d . . . . .
H13A H 0.3891 0.5023 0.3938 0.076 Uiso 1 1 calc GR . . . .
H13B H 0.3287 0.6133 0.3714 0.076 Uiso 1 1 calc GR . . . .
H13C H 0.4172 0.6459 0.3895 0.076 Uiso 1 1 calc GR . . . .
C14 C 0.3212(2) 0.4674(4) 0.26216(19) 0.0370(8) Uani 1 1 d . . . . .
H14A H 0.3197 0.4603 0.2135 0.055 Uiso 1 1 calc GR . . . .
H14B H 0.2725 0.4999 0.2703 0.055 Uiso 1 1 calc GR . . . .
H14C H 0.3308 0.3835 0.2831 0.055 Uiso 1 1 calc GR . . . .
C15 C 0.3749(2) 0.6943(4) 0.2573(2) 0.0401(9) Uani 1 1 d . . . . .
H15A H 0.4146 0.7531 0.2784 0.060 Uiso 1 1 calc GR . . . .
H15B H 0.3251 0.7286 0.2613 0.060 Uiso 1 1 calc GR . . . .
H15C H 0.3776 0.6839 0.2096 0.060 Uiso 1 1 calc GR . . . .
C16 C 0.36780(18) 0.3918(3) -0.06442(15) 0.0244(6) Uani 1 1 d . . . . .
H16 H 0.3776 0.3672 -0.1072 0.029 Uiso 1 1 calc R . . . .
C17 C 0.29815(18) 0.4615(3) -0.06344(15) 0.0235(6) Uani 1 1 d . . . . .
C18 C 0.24993(19) 0.4854(3) -0.12746(16) 0.0269(7) Uani 1 1 d . . . . .
H18 H 0.2662 0.4589 -0.1674 0.032 Uiso 1 1 calc R . . . .
C19 C 0.18002(19) 0.5464(3) -0.13264(16) 0.0280(7) Uani 1 1 d . . . . .
C20 C 0.15708(19) 0.5807(3) -0.07018(16) 0.0275(7) Uani 1 1 d . . . . .
H20 H 0.1092 0.6209 -0.0728 0.033 Uiso 1 1 calc R . . . .
C21 C 0.20038(18) 0.5589(3) -0.00552(16) 0.0237(6) Uani 1 1 d . . . . .
C22 C 0.27638(17) 0.5026(3) -0.00133(15) 0.0210(6) Uani 1 1 d . . . . .
C23 C 0.1275(2) 0.5772(4) -0.20187(18) 0.0416(9) Uani 1 1 d . . . . .
C24 C 0.1560(7) 0.5028(19) -0.2612(8) 0.048(3) Uani 0.568(12) 1 d . U P A 1
H24A H 0.2062 0.5343 -0.2659 0.073 Uiso 0.568(12) 1 calc GR . P A 1
H24B H 0.1201 0.5166 -0.3035 0.073 Uiso 0.568(12) 1 calc GR . P A 1
H24C H 0.1591 0.4117 -0.2508 0.073 Uiso 0.568(12) 1 calc GR . P A 1
C25 C 0.1184(7) 0.7148(8) -0.2121(4) 0.058(3) Uani 0.568(12) 1 d . U P A 1
H25A H 0.1016 0.7530 -0.1731 0.086 Uiso 0.568(12) 1 calc GR . P A 1
H25B H 0.0806 0.7312 -0.2528 0.086 Uiso 0.568(12) 1 calc GR . P A 1
H25C H 0.1671 0.7523 -0.2173 0.086 Uiso 0.568(12) 1 calc GR . P A 1
C26 C 0.0444(4) 0.5100(11) -0.2004(4) 0.052(3) Uani 0.568(12) 1 d . U P A 1
H26A H 0.0513 0.4184 -0.1930 0.077 Uiso 0.568(12) 1 calc GR . P A 1
H26B H 0.0102 0.5249 -0.2435 0.077 Uiso 0.568(12) 1 calc GR . P A 1
H26C H 0.0224 0.5471 -0.1638 0.077 Uiso 0.568(12) 1 calc GR . P A 1
C27 C 0.16752(18) 0.5873(3) 0.05976(16) 0.0270(7) Uani 1 1 d . . . . .
C28 C 0.0857(2) 0.6462(4) 0.04361(19) 0.0380(9) Uani 1 1 d . . . . .
H28A H 0.0873 0.7272 0.0198 0.057 Uiso 1 1 calc GR . . . .
H28B H 0.0673 0.6609 0.0857 0.057 Uiso 1 1 calc GR . . . .
H28C H 0.0514 0.5874 0.0152 0.057 Uiso 1 1 calc GR . . . .
C29 C 0.1630(2) 0.4599(4) 0.09859(18) 0.0351(8) Uani 1 1 d . . . . .
H29A H 0.1268 0.4025 0.0710 0.053 Uiso 1 1 calc GR . . . .
H29B H 0.1460 0.4772 0.1412 0.053 Uiso 1 1 calc GR . . . .
H29C H 0.2132 0.4199 0.1079 0.053 Uiso 1 1 calc GR . . . .
C30 C 0.2187(2) 0.6854(4) 0.10575(18) 0.0325(8) Uani 1 1 d . . . . .
H30A H 0.2698 0.6501 0.1194 0.049 Uiso 1 1 calc GR . . . .
H30B H 0.1969 0.7027 0.1459 0.049 Uiso 1 1 calc GR . . . .
H30C H 0.2214 0.7646 0.0808 0.049 Uiso 1 1 calc GR . . . .
C31 C 0.3712(2) 0.2521(4) 0.10342(18) 0.0312(7) Uani 1 1 d . . . . .
C32 C 0.3622(3) 0.1177(5) 0.1972(3) 0.0597(14) Uani 1 1 d . . . . .
H32A H 0.3478 0.0477 0.1654 0.090 Uiso 1 1 calc GR . . . .
H32B H 0.3164 0.1563 0.2085 0.090 Uiso 1 1 calc GR . . . .
H32C H 0.3942 0.0849 0.2383 0.090 Uiso 1 1 calc GR . . . .
C33 C 0.5336(5) 0.2463(10) 0.0438(4) 0.0217(17) Uani 0.499(12) 1 d . U P B 1
H33 H 0.5010 0.1703 0.0472 0.026 Uiso 0.499(12) 1 calc R . P B 1
C34 C 0.4989(4) 0.3150(9) -0.0221(3) 0.0231(17) Uani 0.499(12) 1 d . U P B 1
H34 H 0.5303 0.3917 -0.0273 0.028 Uiso 0.499(12) 1 calc R . P B 1
C35 C 0.4965(2) 0.2273(4) -0.08482(17) 0.0313(8) Uani 1 1 d . . . . .
H35A H 0.4457 0.1873 -0.0957 0.038 Uiso 0.499(12) 1 calc R . P B 1
H35B H 0.5027 0.2809 -0.1237 0.038 Uiso 0.499(12) 1 calc R . P B 1
H35C H 0.4874 0.3058 -0.1122 0.038 Uiso 0.501(12) 1 calc R . P B 2
H35D H 0.4611 0.1616 -0.1074 0.038 Uiso 0.501(12) 1 calc R . P B 2
C36 C 0.5572(5) 0.1208(9) -0.0765(4) 0.0310(19) Uani 0.499(12) 1 d . U P B 1
H36A H 0.5356 0.0417 -0.0613 0.037 Uiso 0.499(12) 1 calc R . P B 1
H36B H 0.5719 0.1037 -0.1206 0.037 Uiso 0.499(12) 1 calc R . P B 1
C37 C 0.6282(7) 0.1596(12) -0.0248(6) 0.032(2) Uani 0.499(12) 1 d . U P B 1
H37A H 0.6644 0.0876 -0.0190 0.038 Uiso 0.499(12) 1 calc R . P B 1
H37B H 0.6530 0.2320 -0.0433 0.038 Uiso 0.499(12) 1 calc R . P B 1
C38 C 0.6120(2) 0.1975(4) 0.04473(17) 0.0297(7) Uani 1 1 d . . . . .
H38A H 0.6205 0.1225 0.0748 0.036 Uiso 0.499(12) 1 calc R . P B 1
H38B H 0.6488 0.2639 0.0641 0.036 Uiso 0.499(12) 1 calc R . P B 1
H38C H 0.6613 0.2415 0.0579 0.036 Uiso 0.501(12) 1 calc R . P B 2
H38D H 0.6054 0.1412 0.0825 0.036 Uiso 0.501(12) 1 calc R . P B 2
C37A C 0.6156(7) 0.1124(11) -0.0188(6) 0.032(2) Uani 0.501(12) 1 d . U P B 2
H37C H 0.6691 0.0901 -0.0194 0.039 Uiso 0.501(12) 1 calc R . P B 2
H37D H 0.5874 0.0323 -0.0154 0.039 Uiso 0.501(12) 1 calc R . P B 2
C36A C 0.5814(6) 0.1804(11) -0.0851(4) 0.037(2) Uani 0.501(12) 1 d . U P B 2
H36C H 0.5814 0.1216 -0.1234 0.044 Uiso 0.501(12) 1 calc R . P B 2
H36D H 0.6133 0.2546 -0.0915 0.044 Uiso 0.501(12) 1 calc R . P B 2
C34A C 0.4760(4) 0.2552(9) -0.0136(3) 0.0236(17) Uani 0.501(12) 1 d . U P B 2
H34A H 0.4573 0.1750 0.0044 0.028 Uiso 0.501(12) 1 calc R . P B 2
C33A C 0.5469(5) 0.3007(10) 0.0349(4) 0.0233(17) Uani 0.501(12) 1 d . U P B 2
H33A H 0.5662 0.3784 0.0151 0.028 Uiso 0.501(12) 1 calc R . P B 2
C25A C 0.1702(8) 0.7131(13) -0.2294(6) 0.058(4) Uani 0.432(12) 1 d . U P A 2
H25D H 0.1730 0.7803 -0.1954 0.086 Uiso 0.432(12) 1 calc GR . P A 2
H25E H 0.1399 0.7428 -0.2720 0.086 Uiso 0.432(12) 1 calc GR . P A 2
H25F H 0.2215 0.6919 -0.2362 0.086 Uiso 0.432(12) 1 calc GR . P A 2
C24A C 0.1303(10) 0.484(2) -0.2534(10) 0.050(4) Uani 0.432(12) 1 d . U P A 2
H24D H 0.1829 0.4714 -0.2589 0.075 Uiso 0.432(12) 1 calc GR . P A 2
H24E H 0.0999 0.5129 -0.2961 0.075 Uiso 0.432(12) 1 calc GR . P A 2
H24F H 0.1098 0.4029 -0.2404 0.075 Uiso 0.432(12) 1 calc GR . P A 2
C26A C 0.0500(6) 0.6262(16) -0.1966(5) 0.062(4) Uani 0.432(12) 1 d . U P A 2
H26D H 0.0219 0.5598 -0.1775 0.093 Uiso 0.432(12) 1 calc GR . P A 2
H26E H 0.0225 0.6493 -0.2415 0.093 Uiso 0.432(12) 1 calc GR . P A 2
H26F H 0.0551 0.7012 -0.1673 0.093 Uiso 0.432(12) 1 calc GR . P A 2

loop_
_atom_site_aniso_label
_atom_site_aniso_U_11
_atom_site_aniso_U_22
_atom_site_aniso_U_33
_atom_site_aniso_U_23
_atom_site_aniso_U_13
_atom_site_aniso_U_12
Co1 0.0200(2) 0.0225(2) 0.01603(19) -0.00086(16) 0.00225(14) 0.00173(17)
O1 0.0244(11) 0.0281(12) 0.0173(10) -0.0025(9) 0.0015(8) 0.0043(9)
O2 0.0255(11) 0.0289(12) 0.0169(10) -0.0013(9) 0.0019(8) 0.0057(9)
O3 0.0478(17) 0.0550(19) 0.0552(18) -0.0116(15) -0.0008(14) -0.0234(15)
O4 0.0428(15) 0.0472(17) 0.0396(14) 0.0135(13) 0.0084(12) -0.0082(13)
N1 0.0226(13) 0.0281(14) 0.0191(12) -0.0031(10) 0.0060(10) 0.0015(11)
N2 0.0268(14) 0.0321(15) 0.0188(12) -0.0041(11) 0.0021(10) 0.0073(12)
C1 0.0189(14) 0.0356(18) 0.0232(15) -0.0010(13) 0.0031(12) 0.0041(13)
C2 0.0248(15) 0.0281(16) 0.0189(14) -0.0002(12) 0.0028(12) -0.0004(13)
C3 0.0254(15) 0.0235(15) 0.0158(13) -0.0003(11) 0.0014(11) -0.0003(12)
C4 0.0274(16) 0.0268(16) 0.0209(14) -0.0016(12) 0.0047(12) 0.0034(13)
C5 0.0306(17) 0.0293(16) 0.0174(13) -0.0025(12) 0.0050(12) 0.0017(13)
C6 0.0271(16) 0.0251(16) 0.0213(14) 0.0016(12) 0.0003(12) -0.0013(13)
C7 0.0225(15) 0.0317(17) 0.0224(14) -0.0017(13) 0.0005(12) 0.0020(13)
C8 0.0281(16) 0.0326(17) 0.0198(14) 0.0002(13) -0.0022(12) 0.0000(14)
C9 0.0304(18) 0.059(3) 0.0253(16) 0.0003(17) -0.0024(14) 0.0053(18)
C10 0.038(2) 0.045(2) 0.0311(18) -0.0091(17) -0.0054(15) -0.0006(17)
C11 0.042(2) 0.045(2) 0.0302(18) 0.0101(16) -0.0029(16) -0.0035(18)
C12 0.0322(17) 0.0383(19) 0.0211(15) -0.0050(14) 0.0037(13) 0.0102(15)
C13 0.043(2) 0.083(3) 0.0246(17) -0.012(2) 0.0053(16) 0.022(2)
C14 0.0301(18) 0.047(2) 0.0359(19) -0.0008(17) 0.0110(15) 0.0050(16)
C15 0.043(2) 0.0327(19) 0.042(2) -0.0061(16) -0.0013(17) 0.0090(17)
C16 0.0276(16) 0.0277(16) 0.0178(13) -0.0039(12) 0.0038(12) 0.0002(13)
C17 0.0217(15) 0.0263(15) 0.0218(14) -0.0021(12) 0.0023(12) -0.0025(12)
C18 0.0289(16) 0.0329(17) 0.0192(14) -0.0001(13) 0.0054(12) 0.0013(14)
C19 0.0259(16) 0.0344(18) 0.0223(15) 0.0007(13) 0.0014(12) 0.0025(14)
C20 0.0225(15) 0.0318(17) 0.0272(16) 0.0004(13) 0.0021(12) 0.0055(13)
C21 0.0227(15) 0.0238(15) 0.0241(15) -0.0006(12) 0.0028(12) 0.0005(12)
C22 0.0216(14) 0.0196(14) 0.0210(14) 0.0000(11) 0.0014(11) -0.0008(12)
C23 0.041(2) 0.055(3) 0.0238(16) 0.0016(17) -0.0053(15) 0.0152(19)
C24 0.033(6) 0.089(8) 0.021(4) -0.004(4) -0.002(4) 0.011(6)
C25 0.082(8) 0.046(5) 0.037(4) 0.007(3) -0.011(4) 0.016(5)
C26 0.027(3) 0.084(7) 0.037(4) 0.001(4) -0.010(3) 0.001(4)
C27 0.0238(15) 0.0323(17) 0.0251(15) -0.0006(13) 0.0055(12) 0.0023(14)
C28 0.0280(18) 0.052(2) 0.0355(19) -0.0020(17) 0.0090(15) 0.0058(17)
C29 0.0379(19) 0.039(2) 0.0315(17) 0.0029(15) 0.0143(15) -0.0022(16)
C30 0.0310(17) 0.0355(19) 0.0322(17) -0.0098(15) 0.0088(14) 0.0017(15)
C31 0.0279(17) 0.0337(18) 0.0340(17) 0.0009(15) 0.0111(14) 0.0025(15)
C32 0.085(4) 0.044(3) 0.064(3) 0.010(2) 0.047(3) -0.007(2)
C33 0.023(3) 0.021(4) 0.021(3) -0.001(3) 0.005(2) 0.004(3)
C34 0.023(3) 0.026(4) 0.022(3) -0.004(3) 0.007(2) 0.000(3)
C35 0.0317(17) 0.0392(19) 0.0220(15) -0.0086(14) 0.0023(13) 0.0081(15)
C36 0.036(4) 0.026(4) 0.032(4) -0.003(3) 0.009(3) 0.001(3)
C37 0.028(4) 0.036(6) 0.034(4) -0.005(4) 0.009(3) 0.011(4)
C38 0.0279(17) 0.0350(18) 0.0263(16) -0.0008(14) 0.0051(13) 0.0088(14)
C37A 0.034(5) 0.030(5) 0.034(4) -0.007(4) 0.011(3) 0.006(4)
C36A 0.044(4) 0.040(5) 0.028(4) -0.011(3) 0.010(3) 0.008(4)
C34A 0.026(3) 0.023(4) 0.023(3) -0.002(3) 0.007(2) -0.001(3)
C33A 0.025(4) 0.023(4) 0.023(3) 0.000(3) 0.008(3) 0.004(3)
C25A 0.059(7) 0.071(8) 0.037(5) 0.019(5) -0.005(5) 0.001(6)
C24A 0.046(9) 0.058(8) 0.037(8) -0.005(6) -0.013(7) 0.024(8)
C26A 0.045(6) 0.102(11) 0.034(5) 0.011(6) -0.007(4) 0.020(6)

_geom_special_details            
;
 All esds (except the esd in the dihedral angle between two l.s. planes)
 are estimated using the full covariance matrix.  The cell esds are taken
 into account individually in the estimation of esds in distances, angles
 and torsion angles; correlations between esds in cell parameters are only
 used when they are defined by crystal symmetry.  An approximate (isotropic)
 treatment of cell esds is used for estimating esds involving l.s. planes.
;
loop_
_geom_bond_atom_site_label_1
_geom_bond_atom_site_label_2
_geom_bond_distance
_geom_bond_site_symmetry_2
_geom_bond_publ_flag
Co1 O1 1.858(2) . ?
Co1 O2 1.878(2) . ?
Co1 N1 1.872(3) . ?
Co1 N2 1.872(3) . ?
Co1 C31 1.895(4) . ?
O1 C3 1.306(4) . ?
O2 C22 1.312(3) . ?
O3 C31 1.178(4) . ?
O4 C31 1.336(4) . ?
O4 C32 1.437(5) . ?
N1 C1 1.297(4) . ?
N1 C33 1.507(8) . ?
N1 C33A 1.486(8) . ?
N2 C16 1.292(4) . ?
N2 C34 1.534(7) . ?
N2 C34A 1.478(7) . ?
C1 H1 0.9300 . ?
C1 C2 1.429(4) . ?
C2 C3 1.422(4) . ?
C2 C7 1.411(4) . ?
C3 C4 1.440(4) . ?
C4 C5 1.386(4) . ?
C4 C12 1.526(5) . ?
C5 H5 0.9300 . ?
C5 C6 1.406(5) . ?
C6 C7 1.373(4) . ?
C6 C8 1.533(4) . ?
C7 H7 0.9300 . ?
C8 C9 1.534(5) . ?
C8 C10 1.537(5) . ?
C8 C11 1.530(5) . ?
C9 H9A 0.9600 . ?
C9 H9B 0.9600 . ?
C9 H9C 0.9600 . ?
C10 H10A 0.9600 . ?
C10 H10B 0.9600 . ?
C10 H10C 0.9600 . ?
C11 H11A 0.9600 . ?
C11 H11B 0.9600 . ?
C11 H11C 0.9600 . ?
C12 C13 1.536(5) . ?
C12 C14 1.543(5) . ?
C12 C15 1.541(5) . ?
C13 H13A 0.9600 . ?
C13 H13B 0.9600 . ?
C13 H13C 0.9600 . ?
C14 H14A 0.9600 . ?
C14 H14B 0.9600 . ?
C14 H14C 0.9600 . ?
C15 H15A 0.9600 . ?
C15 H15B 0.9600 . ?
C15 H15C 0.9600 . ?
C16 H16 0.9300 . ?
C16 C17 1.422(4) . ?
C17 C18 1.409(4) . ?
C17 C22 1.417(4) . ?
C18 H18 0.9300 . ?
C18 C19 1.367(5) . ?
C19 C20 1.413(5) . ?
C19 C23 1.536(4) . ?
C20 H20 0.9300 . ?
C20 C21 1.381(4) . ?
C21 C22 1.444(4) . ?
C21 C27 1.537(4) . ?
C23 C24 1.560(16) . ?
C23 C25 1.437(9) . ?
C23 C26 1.622(9) . ?
C23 C25A 1.723(13) . ?
C23 C24A 1.41(2) . ?
C23 C26A 1.475(12) . ?
C24 H24A 0.9600 . ?
C24 H24B 0.9600 . ?
C24 H24C 0.9600 . ?
C25 H25A 0.9600 . ?
C25 H25B 0.9600 . ?
C25 H25C 0.9600 . ?
C26 H26A 0.9600 . ?
C26 H26B 0.9600 . ?
C26 H26C 0.9600 . ?
C27 C28 1.539(5) . ?
C27 C29 1.531(5) . ?
C27 C30 1.534(5) . ?
C28 H28A 0.9600 . ?
C28 H28B 0.9600 . ?
C28 H28C 0.9600 . ?
C29 H29A 0.9600 . ?
C29 H29B 0.9600 . ?
C29 H29C 0.9600 . ?
C30 H30A 0.9600 . ?
C30 H30B 0.9600 . ?
C30 H30C 0.9600 . ?
C32 H32A 0.9600 . ?
C32 H32B 0.9600 . ?
C32 H32C 0.9600 . ?
C33 H33 0.9800 . ?
C33 C34 1.509(12) . ?
C33 C38 1.463(8) . ?
C34 H34 0.9800 . ?
C34 C35 1.529(7) . ?
C35 H35A 0.9700 . ?
C35 H35B 0.9700 . ?
C35 H35C 0.9700 . ?
C35 H35D 0.9700 . ?
C35 C36 1.518(8) . ?
C35 C36A 1.570(9) . ?
C35 C34A 1.544(7) . ?
C36 H36A 0.9700 . ?
C36 H36B 0.9700 . ?
C36 C37 1.514(15) . ?
C37 H37A 0.9700 . ?
C37 H37B 0.9700 . ?
C37 C38 1.507(13) . ?
C38 H38A 0.9700 . ?
C38 H38B 0.9700 . ?
C38 H38C 0.9700 . ?
C38 H38D 0.9700 . ?
C38 C37A 1.543(12) . ?
C38 C33A 1.548(9) . ?
C37A H37C 0.9700 . ?
C37A H37D 0.9700 . ?
C37A C36A 1.511(16) . ?
C36A H36C 0.9700 . ?
C36A H36D 0.9700 . ?
C34A H34A 0.9800 . ?
C34A C33A 1.500(12) . ?
C33A H33A 0.9800 . ?
C25A H25D 0.9600 . ?
C25A H25E 0.9600 . ?
C25A H25F 0.9600 . ?
C24A H24D 0.9600 . ?
C24A H24E 0.9600 . ?
C24A H24F 0.9600 . ?
C26A H26D 0.9600 . ?
C26A H26E 0.9600 . ?
C26A H26F 0.9600 . ?

loop_
_geom_angle_atom_site_label_1
_geom_angle_atom_site_label_2
_geom_angle_atom_site_label_3
_geom_angle
_geom_angle_site_symmetry_1
_geom_angle_site_symmetry_3
_geom_angle_publ_flag
O1 Co1 O2 85.32(9) . . ?
O1 Co1 N1 93.84(10) . . ?
O1 Co1 N2 167.65(12) . . ?
O1 Co1 C31 96.95(13) . . ?
O2 Co1 C31 92.32(13) . . ?
N1 Co1 O2 173.00(11) . . ?
N1 Co1 C31 94.67(14) . . ?
N2 Co1 O2 93.96(10) . . ?
N2 Co1 N1 85.37(11) . . ?
N2 Co1 C31 95.40(14) . . ?
C3 O1 Co1 127.6(2) . . ?
C22 O2 Co1 128.2(2) . . ?
C31 O4 C32 115.3(3) . . ?
C1 N1 Co1 126.2(2) . . ?
C1 N1 C33 120.5(4) . . ?
C1 N1 C33A 119.7(4) . . ?
C33 N1 Co1 112.1(3) . . ?
C33A N1 Co1 112.5(3) . . ?
C16 N2 Co1 126.3(2) . . ?
C16 N2 C34 118.6(3) . . ?
C16 N2 C34A 122.3(3) . . ?
C34 N2 Co1 112.4(3) . . ?
C34A N2 Co1 110.1(3) . . ?
N1 C1 H1 117.2 . . ?
N1 C1 C2 125.7(3) . . ?
C2 C1 H1 117.2 . . ?
C3 C2 C1 121.2(3) . . ?
C7 C2 C1 117.4(3) . . ?
C7 C2 C3 121.3(3) . . ?
O1 C3 C2 122.9(3) . . ?
O1 C3 C4 119.6(3) . . ?
C2 C3 C4 117.5(3) . . ?
C3 C4 C12 120.5(3) . . ?
C5 C4 C3 117.4(3) . . ?
C5 C4 C12 122.0(3) . . ?
C4 C5 H5 117.1 . . ?
C4 C5 C6 125.8(3) . . ?
C6 C5 H5 117.1 . . ?
C5 C6 C8 120.0(3) . . ?
C7 C6 C5 116.0(3) . . ?
C7 C6 C8 123.8(3) . . ?
C2 C7 H7 119.1 . . ?
C6 C7 C2 121.9(3) . . ?
C6 C7 H7 119.1 . . ?
C6 C8 C9 111.6(3) . . ?
C6 C8 C10 110.5(3) . . ?
C9 C8 C10 107.6(3) . . ?
C11 C8 C6 108.7(3) . . ?
C11 C8 C9 108.8(3) . . ?
C11 C8 C10 109.6(3) . . ?
C8 C9 H9A 109.5 . . ?
C8 C9 H9B 109.5 . . ?
C8 C9 H9C 109.5 . . ?
H9A C9 H9B 109.5 . . ?
H9A C9 H9C 109.5 . . ?
H9B C9 H9C 109.5 . . ?
C8 C10 H10A 109.5 . . ?
C8 C10 H10B 109.5 . . ?
C8 C10 H10C 109.5 . . ?
H10A C10 H10B 109.5 . . ?
H10A C10 H10C 109.5 . . ?
H10B C10 H10C 109.5 . . ?
C8 C11 H11A 109.5 . . ?
C8 C11 H11B 109.5 . . ?
C8 C11 H11C 109.5 . . ?
H11A C11 H11B 109.5 . . ?
H11A C11 H11C 109.5 . . ?
H11B C11 H11C 109.5 . . ?
C4 C12 C13 112.2(3) . . ?
C4 C12 C14 109.9(3) . . ?
C4 C12 C15 109.9(3) . . ?
C13 C12 C14 107.3(3) . . ?
C13 C12 C15 107.5(3) . . ?
C15 C12 C14 110.2(3) . . ?
C12 C13 H13A 109.5 . . ?
C12 C13 H13B 109.5 . . ?
C12 C13 H13C 109.5 . . ?
H13A C13 H13B 109.5 . . ?
H13A C13 H13C 109.5 . . ?
H13B C13 H13C 109.5 . . ?
C12 C14 H14A 109.5 . . ?
C12 C14 H14B 109.5 . . ?
C12 C14 H14C 109.5 . . ?
H14A C14 H14B 109.5 . . ?
H14A C14 H14C 109.5 . . ?
H14B C14 H14C 109.5 . . ?
C12 C15 H15A 109.5 . . ?
C12 C15 H15B 109.5 . . ?
C12 C15 H15C 109.5 . . ?
H15A C15 H15B 109.5 . . ?
H15A C15 H15C 109.5 . . ?
H15B C15 H15C 109.5 . . ?
N2 C16 H16 117.0 . . ?
N2 C16 C17 126.0(3) . . ?
C17 C16 H16 117.0 . . ?
C18 C17 C16 116.9(3) . . ?
C18 C17 C22 120.9(3) . . ?
C22 C17 C16 122.2(3) . . ?
C17 C18 H18 119.0 . . ?
C19 C18 C17 122.1(3) . . ?
C19 C18 H18 119.0 . . ?
C18 C19 C20 116.5(3) . . ?
C18 C19 C23 123.0(3) . . ?
C20 C19 C23 120.5(3) . . ?
C19 C20 H20 117.5 . . ?
C21 C20 C19 124.9(3) . . ?
C21 C20 H20 117.5 . . ?
C20 C21 C22 117.7(3) . . ?
C20 C21 C27 121.3(3) . . ?
C22 C21 C27 121.0(3) . . ?
O2 C22 C17 122.7(3) . . ?
O2 C22 C21 119.6(3) . . ?
C17 C22 C21 117.7(3) . . ?
C19 C23 C24 110.3(6) . . ?
C19 C23 C26 106.9(4) . . ?
C19 C23 C25A 103.0(5) . . ?
C24 C23 C26 102.6(6) . . ?
C25 C23 C19 111.2(4) . . ?
C25 C23 C24 114.9(8) . . ?
C25 C23 C26 110.3(6) . . ?
C24A C23 C19 114.1(8) . . ?
C24A C23 C25A 104.6(9) . . ?
C24A C23 C26A 116.1(9) . . ?
C26A C23 C19 114.7(5) . . ?
C26A C23 C25A 101.9(8) . . ?
C23 C24 H24A 109.5 . . ?
C23 C24 H24B 109.5 . . ?
C23 C24 H24C 109.5 . . ?
H24A C24 H24B 109.5 . . ?
H24A C24 H24C 109.5 . . ?
H24B C24 H24C 109.5 . . ?
C23 C25 H25A 109.5 . . ?
C23 C25 H25B 109.5 . . ?
C23 C25 H25C 109.5 . . ?
H25A C25 H25B 109.5 . . ?
H25A C25 H25C 109.5 . . ?
H25B C25 H25C 109.5 . . ?
C23 C26 H26A 109.5 . . ?
C23 C26 H26B 109.5 . . ?
C23 C26 H26C 109.5 . . ?
H26A C26 H26B 109.5 . . ?
H26A C26 H26C 109.5 . . ?
H26B C26 H26C 109.5 . . ?
C21 C27 C28 112.5(3) . . ?
C29 C27 C21 108.7(3) . . ?
C29 C27 C28 108.0(3) . . ?
C29 C27 C30 110.3(3) . . ?
C30 C27 C21 110.7(3) . . ?
C30 C27 C28 106.7(3) . . ?
C27 C28 H28A 109.5 . . ?
C27 C28 H28B 109.5 . . ?
C27 C28 H28C 109.5 . . ?
H28A C28 H28B 109.5 . . ?
H28A C28 H28C 109.5 . . ?
H28B C28 H28C 109.5 . . ?
C27 C29 H29A 109.5 . . ?
C27 C29 H29B 109.5 . . ?
C27 C29 H29C 109.5 . . ?
H29A C29 H29B 109.5 . . ?
H29A C29 H29C 109.5 . . ?
H29B C29 H29C 109.5 . . ?
C27 C30 H30A 109.5 . . ?
C27 C30 H30B 109.5 . . ?
C27 C30 H30C 109.5 . . ?
H30A C30 H30B 109.5 . . ?
H30A C30 H30C 109.5 . . ?
H30B C30 H30C 109.5 . . ?
O3 C31 Co1 126.3(3) . . ?
O3 C31 O4 123.6(4) . . ?
O4 C31 Co1 110.0(3) . . ?
O4 C32 H32A 109.5 . . ?
O4 C32 H32B 109.5 . . ?
O4 C32 H32C 109.5 . . ?
H32A C32 H32B 109.5 . . ?
H32A C32 H32C 109.5 . . ?
H32B C32 H32C 109.5 . . ?
N1 C33 H33 106.6 . . ?
N1 C33 C34 103.0(6) . . ?
C34 C33 H33 106.6 . . ?
C38 C33 N1 119.7(6) . . ?
C38 C33 H33 106.6 . . ?
C38 C33 C34 113.7(7) . . ?
N2 C34 H34 108.9 . . ?
C33 C34 N2 104.7(6) . . ?
C33 C34 H34 108.9 . . ?
C33 C34 C35 111.7(7) . . ?
C35 C34 N2 113.7(5) . . ?
C35 C34 H34 108.9 . . ?
C34 C35 H35A 108.5 . . ?
C34 C35 H35B 108.5 . . ?
H35A C35 H35B 107.5 . . ?
H35C C35 H35D 107.4 . . ?
C36 C35 C34 115.2(4) . . ?
C36 C35 H35A 108.5 . . ?
C36 C35 H35B 108.5 . . ?
C36A C35 H35C 108.2 . . ?
C36A C35 H35D 108.2 . . ?
C34A C35 H35C 108.2 . . ?
C34A C35 H35D 108.2 . . ?
C34A C35 C36A 116.3(4) . . ?
C35 C36 H36A 109.4 . . ?
C35 C36 H36B 109.4 . . ?
H36A C36 H36B 108.0 . . ?
C37 C36 C35 110.9(7) . . ?
C37 C36 H36A 109.4 . . ?
C37 C36 H36B 109.4 . . ?
C36 C37 H37A 108.6 . . ?
C36 C37 H37B 108.6 . . ?
H37A C37 H37B 107.6 . . ?
C38 C37 C36 114.5(9) . . ?
C38 C37 H37A 108.6 . . ?
C38 C37 H37B 108.6 . . ?
C33 C38 C37 114.4(6) . . ?
C33 C38 H38A 108.7 . . ?
C33 C38 H38B 108.7 . . ?
C37 C38 H38A 108.7 . . ?
C37 C38 H38B 108.7 . . ?
H38A C38 H38B 107.6 . . ?
H38C C38 H38D 107.5 . . ?
C37A C38 H38C 108.4 . . ?
C37A C38 H38D 108.4 . . ?
C37A C38 C33A 115.4(6) . . ?
C33A C38 H38C 108.4 . . ?
C33A C38 H38D 108.4 . . ?
C38 C37A H37C 109.2 . . ?
C38 C37A H37D 109.2 . . ?
H37C C37A H37D 107.9 . . ?
C36A C37A C38 112.0(8) . . ?
C36A C37A H37C 109.2 . . ?
C36A C37A H37D 109.2 . . ?
C35 C36A H36C 109.3 . . ?
C35 C36A H36D 109.3 . . ?
C37A C36A C35 111.4(8) . . ?
C37A C36A H36C 109.3 . . ?
C37A C36A H36D 109.3 . . ?
H36C C36A H36D 108.0 . . ?
N2 C34A C35 116.0(5) . . ?
N2 C34A H34A 109.0 . . ?
N2 C34A C33A 104.0(6) . . ?
C35 C34A H34A 109.0 . . ?
C33A C34A C35 109.7(7) . . ?
C33A C34A H34A 109.0 . . ?
N1 C33A C38 115.6(6) . . ?
N1 C33A C34A 105.3(6) . . ?
N1 C33A H33A 107.9 . . ?
C38 C33A H33A 107.9 . . ?
C34A C33A C38 111.9(7) . . ?
C34A C33A H33A 107.9 . . ?
C23 C25A H25D 109.5 . . ?
C23 C25A H25E 109.5 . . ?
C23 C25A H25F 109.5 . . ?
H25D C25A H25E 109.5 . . ?
H25D C25A H25F 109.5 . . ?
H25E C25A H25F 109.5 . . ?
C23 C24A H24D 109.5 . . ?
C23 C24A H24E 109.5 . . ?
C23 C24A H24F 109.5 . . ?
H24D C24A H24E 109.5 . . ?
H24D C24A H24F 109.5 . . ?
H24E C24A H24F 109.5 . . ?
C23 C26A H26D 109.5 . . ?
C23 C26A H26E 109.5 . . ?
C23 C26A H26F 109.5 . . ?
H26D C26A H26E 109.5 . . ?
H26D C26A H26F 109.5 . . ?
H26E C26A H26F 109.5 . . ?

loop_
_geom_torsion_atom_site_label_1
_geom_torsion_atom_site_label_2
_geom_torsion_atom_site_label_3
_geom_torsion_atom_site_label_4
_geom_torsion
_geom_torsion_site_symmetry_1
_geom_torsion_site_symmetry_2
_geom_torsion_site_symmetry_3
_geom_torsion_site_symmetry_4
_geom_torsion_publ_flag
Co1 O1 C3 C2 19.8(4) . . . . ?
Co1 O1 C3 C4 -160.4(2) . . . . ?
Co1 O2 C22 C17 -9.2(4) . . . . ?
Co1 O2 C22 C21 171.9(2) . . . . ?
Co1 N1 C1 C2 4.6(5) . . . . ?
Co1 N1 C33 C34 44.7(8) . . . . ?
Co1 N1 C33 C38 171.9(6) . . . . ?
Co1 N1 C33A C38 -156.3(5) . . . . ?
Co1 N1 C33A C34A -32.3(9) . . . . ?
Co1 N2 C16 C17 -5.2(5) . . . . ?
Co1 N2 C34 C33 34.9(8) . . . . ?
Co1 N2 C34 C35 157.1(4) . . . . ?
Co1 N2 C34A C35 -166.6(5) . . . . ?
Co1 N2 C34A C33A -46.1(8) . . . . ?
O1 Co1 O2 C22 170.8(3) . . . . ?
O1 Co1 N1 C1 3.6(3) . . . . ?
O1 Co1 N1 C33 171.2(5) . . . . ?
O1 Co1 N1 C33A -162.0(5) . . . . ?
O1 Co1 N2 C16 -82.3(6) . . . . ?
O1 Co1 N2 C34 78.5(7) . . . . ?
O1 Co1 N2 C34A 110.3(6) . . . . ?
O1 Co1 C31 O3 135.8(4) . . . . ?
O1 Co1 C31 O4 -40.7(3) . . . . ?
O1 C3 C4 C5 -177.9(3) . . . . ?
O1 C3 C4 C12 4.3(5) . . . . ?
O2 Co1 O1 C3 171.1(3) . . . . ?
O2 Co1 N2 C16 3.9(3) . . . . ?
O2 Co1 N2 C34 164.8(4) . . . . ?
O2 Co1 N2 C34A -163.5(4) . . . . ?
O2 Co1 C31 O3 50.3(4) . . . . ?
O2 Co1 C31 O4 -126.3(2) . . . . ?
N1 Co1 O1 C3 -15.8(3) . . . . ?
N1 Co1 N2 C16 -169.1(3) . . . . ?
N1 Co1 N2 C34 -8.3(4) . . . . ?
N1 Co1 N2 C34A 23.5(5) . . . . ?
N1 Co1 C31 O3 -129.7(4) . . . . ?
N1 Co1 C31 O4 53.7(3) . . . . ?
N1 C1 C2 C3 -4.3(6) . . . . ?
N1 C1 C2 C7 171.7(3) . . . . ?
N1 C33 C34 N2 -48.0(9) . . . . ?
N1 C33 C34 C35 -171.5(5) . . . . ?
N1 C33 C38 C37 -152.6(9) . . . . ?
N1 C33 C38 C37A -175.2(8) . . . . ?
N1 C33 C38 C33A -70.6(12) . . . . ?
N2 Co1 O1 C3 -101.7(5) . . . . ?
N2 Co1 O2 C22 3.2(3) . . . . ?
N2 Co1 N1 C1 171.3(3) . . . . ?
N2 Co1 N1 C33 -21.2(5) . . . . ?
N2 Co1 N1 C33A 5.6(5) . . . . ?
N2 Co1 C31 O3 -43.9(4) . . . . ?
N2 Co1 C31 O4 139.5(2) . . . . ?
N2 C16 C17 C18 -179.2(3) . . . . ?
N2 C16 C17 C22 -0.9(5) . . . . ?
N2 C34 C35 C36 -144.6(7) . . . . ?
N2 C34 C35 C36A -175.1(7) . . . . ?
N2 C34 C35 C34A -62.2(8) . . . . ?
N2 C34A C33A N1 48.5(9) . . . . ?
N2 C34A C33A C38 174.8(5) . . . . ?
C1 N1 C33 C34 -147.0(6) . . . . ?
C1 N1 C33 C38 -19.7(10) . . . . ?
C1 N1 C33A C38 37.0(9) . . . . ?
C1 N1 C33A C34A 161.0(6) . . . . ?
C1 C2 C3 O1 -8.3(5) . . . . ?
C1 C2 C3 C4 171.9(3) . . . . ?
C1 C2 C7 C6 -173.5(3) . . . . ?
C2 C3 C4 C5 1.9(5) . . . . ?
C2 C3 C4 C12 -175.9(3) . . . . ?
C3 C2 C7 C6 2.4(5) . . . . ?
C3 C4 C5 C6 1.6(5) . . . . ?
C3 C4 C12 C13 173.9(3) . . . . ?
C3 C4 C12 C14 54.7(4) . . . . ?
C3 C4 C12 C15 -66.7(4) . . . . ?
C4 C5 C6 C7 -3.1(5) . . . . ?
C4 C5 C6 C8 -178.2(3) . . . . ?
C5 C4 C12 C13 -3.8(5) . . . . ?
C5 C4 C12 C14 -123.0(3) . . . . ?
C5 C4 C12 C15 115.6(4) . . . . ?
C5 C6 C7 C2 1.0(5) . . . . ?
C5 C6 C8 C9 -166.6(3) . . . . ?
C5 C6 C8 C10 -46.9(4) . . . . ?
C5 C6 C8 C11 73.4(4) . . . . ?
C7 C2 C3 O1 175.9(3) . . . . ?
C7 C2 C3 C4 -3.8(5) . . . . ?
C7 C6 C8 C9 18.7(5) . . . . ?
C7 C6 C8 C10 138.4(4) . . . . ?
C7 C6 C8 C11 -101.3(4) . . . . ?
C8 C6 C7 C2 175.9(3) . . . . ?
C12 C4 C5 C6 179.4(3) . . . . ?
C16 N2 C34 C33 -162.7(6) . . . . ?
C16 N2 C34 C35 -40.4(8) . . . . ?
C16 N2 C34A C35 25.4(9) . . . . ?
C16 N2 C34A C33A 145.9(6) . . . . ?
C16 C17 C18 C19 177.1(3) . . . . ?
C16 C17 C22 O2 8.3(5) . . . . ?
C16 C17 C22 C21 -172.7(3) . . . . ?
C17 C18 C19 C20 -2.1(5) . . . . ?
C17 C18 C19 C23 178.1(3) . . . . ?
C18 C17 C22 O2 -173.4(3) . . . . ?
C18 C17 C22 C21 5.5(5) . . . . ?
C18 C19 C20 C21 1.1(5) . . . . ?
C18 C19 C23 C24 12.8(8) . . . . ?
C18 C19 C23 C25 -116.0(7) . . . . ?
C18 C19 C23 C26 123.6(5) . . . . ?
C18 C19 C23 C25A -78.5(7) . . . . ?
C18 C19 C23 C24A 34.3(10) . . . . ?
C18 C19 C23 C26A 171.7(8) . . . . ?
C19 C20 C21 C22 3.1(5) . . . . ?
C19 C20 C21 C27 -174.0(3) . . . . ?
C20 C19 C23 C24 -167.0(7) . . . . ?
C20 C19 C23 C25 64.3(7) . . . . ?
C20 C19 C23 C26 -56.2(6) . . . . ?
C20 C19 C23 C25A 101.7(7) . . . . ?
C20 C19 C23 C24A -145.5(9) . . . . ?
C20 C19 C23 C26A -8.1(9) . . . . ?
C20 C21 C22 O2 172.7(3) . . . . ?
C20 C21 C22 C17 -6.3(4) . . . . ?
C20 C21 C27 C28 -2.6(5) . . . . ?
C20 C21 C27 C29 117.0(3) . . . . ?
C20 C21 C27 C30 -121.8(3) . . . . ?
C22 C17 C18 C19 -1.3(5) . . . . ?
C22 C21 C27 C28 -179.6(3) . . . . ?
C22 C21 C27 C29 -60.1(4) . . . . ?
C22 C21 C27 C30 61.2(4) . . . . ?
C23 C19 C20 C21 -179.1(4) . . . . ?
C27 C21 C22 O2 -10.2(5) . . . . ?
C27 C21 C22 C17 170.9(3) . . . . ?
C31 Co1 O1 C3 79.4(3) . . . . ?
C31 Co1 O2 C22 -92.4(3) . . . . ?
C31 Co1 N1 C1 -93.7(3) . . . . ?
C31 Co1 N1 C33 73.9(5) . . . . ?
C31 Co1 N1 C33A 100.7(5) . . . . ?
C31 Co1 N2 C16 96.6(3) . . . . ?
C31 Co1 N2 C34 -102.5(5) . . . . ?
C31 Co1 N2 C34A -70.8(5) . . . . ?
C32 O4 C31 Co1 164.8(3) . . . . ?
C32 O4 C31 O3 -11.8(6) . . . . ?
C33 N1 C1 C2 -161.9(6) . . . . ?
C33 N1 C33A C38 -62.1(11) . . . . ?
C33 N1 C33A C34A 62.0(12) . . . . ?
C33 C34 C35 C36 -26.3(9) . . . . ?
C33 C34 C35 C36A -56.8(8) . . . . ?
C33 C34 C35 C34A 56.0(9) . . . . ?
C33 C38 C37A C36A 52.2(10) . . . . ?
C33 C38 C33A N1 67.2(11) . . . . ?
C33 C38 C33A C34A -53.3(12) . . . . ?
C34 N2 C16 C17 -165.0(5) . . . . ?
C34 N2 C34A C35 -66.5(8) . . . . ?
C34 N2 C34A C33A 54.0(9) . . . . ?
C34 C33 C38 C37 -30.5(10) . . . . ?
C34 C33 C38 C37A -53.1(9) . . . . ?
C34 C33 C38 C33A 51.5(12) . . . . ?
C34 C35 C36 C37 -27.0(10) . . . . ?
C34 C35 C36A C37A 56.7(9) . . . . ?
C34 C35 C34A N2 69.3(9) . . . . ?
C34 C35 C34A C33A -48.1(9) . . . . ?
C35 C36 C37 C38 55.2(12) . . . . ?
C35 C34A C33A N1 173.2(5) . . . . ?
C35 C34A C33A C38 -60.5(10) . . . . ?
C36 C35 C36A C37A -53.8(11) . . . . ?
C36 C35 C34A N2 178.5(7) . . . . ?
C36 C35 C34A C33A 61.1(8) . . . . ?
C36 C37 C38 C33 -25.8(11) . . . . ?
C36 C37 C38 C37A 60(2) . . . . ?
C36 C37 C38 C33A -51.5(10) . . . . ?
C37 C38 C37A C36A -50(2) . . . . ?
C37 C38 C33A N1 174.9(8) . . . . ?
C37 C38 C33A C34A 54.4(9) . . . . ?
C38 C33 C34 N2 -178.9(5) . . . . ?
C38 C33 C34 C35 57.6(11) . . . . ?
C38 C37A C36A C35 -55.0(13) . . . . ?
C37A C38 C33A N1 153.3(8) . . . . ?
C37A C38 C33A C34A 32.8(9) . . . . ?
C36A C35 C36 C37 53.8(10) . . . . ?
C36A C35 C34A N2 147.9(8) . . . . ?
C36A C35 C34A C33A 30.5(9) . . . . ?
C34A N2 C16 C17 160.7(5) . . . . ?
C34A N2 C34 C33 -56.9(9) . . . . ?
C34A N2 C34 C35 65.4(8) . . . . ?
C34A C35 C36 C37 -57.5(9) . . . . ?
C34A C35 C36A C37A 26.8(10) . . . . ?
C33A N1 C1 C2 169.3(6) . . . . ?
C33A N1 C33 C34 -51.4(11) . . . . ?
C33A N1 C33 C38 75.8(13) . . . . ?
C33A C38 C37A C36A 25.9(11) . . . . ?

_shelx_res_file                  
;
TITL sa3204 in P2(1)/n
CELL 0.71073 17.5693 10.3017 19.7808 90 100.629 90
ZERR 4 0.0035 0.002 0.004 0 0.002 0
LATT 1
SYMM 0.5-X,0.5+Y,0.5-Z

SFAC C H Co N O
UNIT 152 220 4 8 16
ISOR 0.01 0.02 C24 C25 C26 C25A C24A C26A C33A C34A C34 C33 C37A C37 C36 C36A

L.S. 4
PLAN  20
BOND $H
MORE -1
fmap 2
acta 52
CONF
OMIT -1 0 1
OMIT 1 0 1
OMIT -1 5 7
OMIT -1 3 4
REM <HKL>D:/D/SXRD/sa(3200-3299)/sa3204/sa3204.hkl</HKL>

WGHT    0.023500    8.321301
FVAR       3.53601   0.49917   0.56826
CO1   3    0.418293    0.407131    0.080020    11.00000    0.02003    0.02251 =
         0.01603   -0.00086    0.00225    0.00173
O1    5    0.427394    0.487255    0.165299    11.00000    0.02444    0.02815 =
         0.01734   -0.00247    0.00146    0.00426
O2    5    0.322654    0.493208    0.058630    11.00000    0.02546    0.02892 =
         0.01688   -0.00134    0.00189    0.00574
O3    5    0.318035    0.198786    0.069836    11.00000    0.04776    0.05502 =
         0.05522   -0.01159   -0.00083   -0.02344
O4    5    0.404509    0.213633    0.166498    11.00000    0.04281    0.04717 =
         0.03958    0.01351    0.00836   -0.00815
N1    4    0.519081    0.340180    0.098446    11.00000    0.02257    0.02805 =
         0.01905   -0.00310    0.00598    0.00148
N2    4    0.418721    0.359478   -0.011256    11.00000    0.02681    0.03211 =
         0.01882   -0.00415    0.00210    0.00725
C1    1    0.567950    0.350048    0.156005    11.00000    0.01891    0.03562 =
         0.02316   -0.00095    0.00310    0.00406
AFIX  43
H1    2    0.617551    0.317646    0.157002    11.00000   -1.20000
AFIX   0
C2    1    0.552216    0.406369    0.218019    11.00000    0.02483    0.02815 =
         0.01889   -0.00015    0.00284   -0.00043
C3    1    0.479792    0.466187    0.220232    11.00000    0.02540    0.02347 =
         0.01580   -0.00029    0.00143   -0.00031
C4    1    0.464943    0.504985    0.286548    11.00000    0.02740    0.02680 =
         0.02085   -0.00158    0.00473    0.00343
C5    1    0.523279    0.484604    0.343011    11.00000    0.03061    0.02926 =
         0.01736   -0.00250    0.00497    0.00174
AFIX  43
H5    2    0.512927    0.507748    0.385852    11.00000   -1.20000
AFIX   0
C6    1    0.596735    0.432035    0.341273    11.00000    0.02709    0.02507 =
         0.02134    0.00156    0.00030   -0.00127
C7    1    0.609296    0.392724    0.277912    11.00000    0.02248    0.03171 =
         0.02241   -0.00168    0.00055    0.00203
AFIX  43
H7    2    0.656775    0.356064    0.274377    11.00000   -1.20000
AFIX   0
C8    1    0.654837    0.411360    0.408357    11.00000    0.02805    0.03260 =
         0.01980    0.00017   -0.00219   -0.00002
C9    1    0.736527    0.384162    0.394709    11.00000    0.03041    0.05930 =
         0.02529    0.00027   -0.00241    0.00531
AFIX 137
H9A   2    0.735793    0.306700    0.367616    11.00000   -1.50000
H9B   2    0.771510    0.372778    0.437690    11.00000   -1.50000
H9C   2    0.753389    0.455990    0.370280    11.00000   -1.50000
AFIX   0
C10   1    0.659412    0.532888    0.453972    11.00000    0.03812    0.04512 =
         0.03115   -0.00914   -0.00538   -0.00063
AFIX 137
H10A  2    0.677196    0.605123    0.430445    11.00000   -1.50000
H10B  2    0.694875    0.517562    0.496296    11.00000   -1.50000
H10C  2    0.609024    0.551903    0.463673    11.00000   -1.50000
AFIX   0
C11   1    0.628435    0.295251    0.446377    11.00000    0.04201    0.04509 =
         0.03017    0.01013   -0.00293   -0.00347
AFIX 137
H11A  2    0.578156    0.312678    0.456755    11.00000   -1.50000
H11B  2    0.664660    0.280844    0.488354    11.00000   -1.50000
H11C  2    0.625920    0.219367    0.417881    11.00000   -1.50000
AFIX   0
C12   1    0.386514    0.561531    0.293646    11.00000    0.03224    0.03825 =
         0.02110   -0.00500    0.00374    0.01017
C13   1    0.379732    0.582745    0.369157    11.00000    0.04321    0.08321 =
         0.02457   -0.01184    0.00532    0.02233
AFIX 137
H13A  2    0.389068    0.502262    0.393753    11.00000   -1.50000
H13B  2    0.328651    0.613318    0.371440    11.00000   -1.50000
H13C  2    0.417237    0.645917    0.389480    11.00000   -1.50000
AFIX   0
C14   1    0.321207    0.467381    0.262159    11.00000    0.03010    0.04671 =
         0.03594   -0.00077    0.01098    0.00496
AFIX 137
H14A  2    0.319705    0.460260    0.213541    11.00000   -1.50000
H14B  2    0.272464    0.499857    0.270261    11.00000   -1.50000
H14C  2    0.330824    0.383457    0.283089    11.00000   -1.50000
AFIX   0
C15   1    0.374873    0.694309    0.257305    11.00000    0.04264    0.03271 =
         0.04153   -0.00610   -0.00128    0.00898
AFIX 137
H15A  2    0.414646    0.753071    0.278425    11.00000   -1.50000
H15B  2    0.325084    0.728630    0.261265    11.00000   -1.50000
H15C  2    0.377636    0.683932    0.209588    11.00000   -1.50000
AFIX   0
C16   1    0.367798    0.391775   -0.064418    11.00000    0.02761    0.02767 =
         0.01783   -0.00394    0.00383    0.00018
AFIX  43
H16   2    0.377590    0.367162   -0.107233    11.00000   -1.20000
AFIX   0
C17   1    0.298154    0.461512   -0.063440    11.00000    0.02171    0.02634 =
         0.02177   -0.00213    0.00230   -0.00250
C18   1    0.249930    0.485427   -0.127461    11.00000    0.02888    0.03292 =
         0.01918   -0.00008    0.00539    0.00133
AFIX  43
H18   2    0.266188    0.458857   -0.167430    11.00000   -1.20000
AFIX   0
C19   1    0.180017    0.546449   -0.132637    11.00000    0.02589    0.03445 =
         0.02234    0.00075    0.00137    0.00250
C20   1    0.157081    0.580662   -0.070183    11.00000    0.02247    0.03185 =
         0.02721    0.00045    0.00209    0.00555
AFIX  43
H20   2    0.109230    0.620875   -0.072831    11.00000   -1.20000
AFIX   0
C21   1    0.200381    0.558872   -0.005516    11.00000    0.02275    0.02376 =
         0.02415   -0.00061    0.00278    0.00047
C22   1    0.276379    0.502598   -0.001327    11.00000    0.02155    0.01956 =
         0.02097    0.00000    0.00137   -0.00084
C23   1    0.127547    0.577242   -0.201868    11.00000    0.04130    0.05529 =
         0.02380    0.00164   -0.00527    0.01525
PART 1
C24   1    0.155968    0.502788   -0.261216    31.00000    0.03292    0.08870 =
         0.02073   -0.00378   -0.00223    0.01085
AFIX 137
H24A  2    0.206181    0.534253   -0.265852    31.00000   -1.50000
H24B  2    0.120136    0.516584   -0.303491    31.00000   -1.50000
H24C  2    0.159083    0.411696   -0.250839    31.00000   -1.50000
AFIX   0
C25   1    0.118443    0.714834   -0.212115    31.00000    0.08173    0.04562 =
         0.03705    0.00716   -0.01147    0.01643
AFIX 137
H25A  2    0.101601    0.752986   -0.173108    31.00000   -1.50000
H25B  2    0.080564    0.731183   -0.252809    31.00000   -1.50000
H25C  2    0.167080    0.752278   -0.217276    31.00000   -1.50000
AFIX   0
C26   1    0.044376    0.510034   -0.200403    31.00000    0.02724    0.08402 =
         0.03744    0.00057   -0.01010    0.00112
AFIX 137
H26A  2    0.051306    0.418362   -0.192990    31.00000   -1.50000
H26B  2    0.010242    0.524888   -0.243513    31.00000   -1.50000
H26C  2    0.022356    0.547076   -0.163840    31.00000   -1.50000
AFIX   0
PART 0
C27   1    0.167523    0.587332    0.059757    11.00000    0.02381    0.03233 =
         0.02513   -0.00056    0.00549    0.00230
C28   1    0.085689    0.646234    0.043610    11.00000    0.02796    0.05158 =
         0.03554   -0.00198    0.00896    0.00576
AFIX 137
H28A  2    0.087294    0.727156    0.019846    11.00000   -1.50000
H28B  2    0.067286    0.660918    0.085748    11.00000   -1.50000
H28C  2    0.051433    0.587373    0.015163    11.00000   -1.50000
AFIX   0
C29   1    0.162971    0.459850    0.098588    11.00000    0.03785    0.03883 =
         0.03150    0.00288    0.01428   -0.00222
AFIX 137
H29A  2    0.126832    0.402501    0.071033    11.00000   -1.50000
H29B  2    0.146050    0.477229    0.141151    11.00000   -1.50000
H29C  2    0.213176    0.419881    0.107931    11.00000   -1.50000
AFIX   0
C30   1    0.218709    0.685350    0.105753    11.00000    0.03099    0.03551 =
         0.03224   -0.00983    0.00877    0.00168
AFIX 137
H30A  2    0.269827    0.650129    0.119372    11.00000   -1.50000
H30B  2    0.196914    0.702668    0.145909    11.00000   -1.50000
H30C  2    0.221409    0.764580    0.080755    11.00000   -1.50000
AFIX   0
C31   1    0.371245    0.252096    0.103424    11.00000    0.02787    0.03369 =
         0.03397    0.00092    0.01109    0.00251
C32   1    0.362234    0.117666    0.197235    11.00000    0.08475    0.04357 =
         0.06368    0.00989    0.04732   -0.00669
AFIX 137
H32A  2    0.347840    0.047677    0.165400    11.00000   -1.50000
H32B  2    0.316450    0.156338    0.208503    11.00000   -1.50000
H32C  2    0.394173    0.084877    0.238333    11.00000   -1.50000
AFIX   0
PART 1
C33   1    0.533599    0.246341    0.043787    21.00000    0.02325    0.02107 =
         0.02111   -0.00052    0.00481    0.00443
AFIX  13
H33   2    0.500989    0.170306    0.047169    21.00000   -1.20000
AFIX   0
C34   1    0.498900    0.314980   -0.022108    21.00000    0.02273    0.02554 =
         0.02226   -0.00413    0.00707   -0.00013
AFIX  13
H34   2    0.530300    0.391687   -0.027322    21.00000   -1.20000
AFIX   0
PART 0
C35   1    0.496467    0.227279   -0.084824    11.00000    0.03168    0.03915 =
         0.02196   -0.00856    0.00232    0.00812
PART 1
AFIX  23
H35A  2    0.445684    0.187322   -0.095656    21.00000   -1.20000
H35B  2    0.502723    0.280912   -0.123732    21.00000   -1.20000
AFIX  23
PART 0
PART 2
H35C  2    0.487386    0.305752   -0.112227   -21.00000   -1.20000
H35D  2    0.461091    0.161623   -0.107406   -21.00000   -1.20000
AFIX   0
PART 0
PART 1
C36   1    0.557199    0.120823   -0.076543    21.00000    0.03606    0.02570 =
         0.03236   -0.00332    0.00910    0.00059
AFIX  23
H36A  2    0.535587    0.041709   -0.061346    21.00000   -1.20000
H36B  2    0.571890    0.103667   -0.120616    21.00000   -1.20000
AFIX   0
C37   1    0.628197    0.159595   -0.024805    21.00000    0.02782    0.03591 =
         0.03380   -0.00495    0.00927    0.01125
AFIX  23
H37A  2    0.664412    0.087616   -0.018952    21.00000   -1.20000
H37B  2    0.653046    0.232026   -0.043344    21.00000   -1.20000
AFIX   0
PART 0
C38   1    0.612004    0.197536    0.044726    11.00000    0.02793    0.03497 =
         0.02635   -0.00079    0.00514    0.00878
PART 1
AFIX  23
H38A  2    0.620528    0.122536    0.074822    21.00000   -1.20000
H38B  2    0.648792    0.263894    0.064132    21.00000   -1.20000
AFIX  23
PART 0
PART 2
H38C  2    0.661325    0.241530    0.057902   -21.00000   -1.20000
H38D  2    0.605395    0.141237    0.082524   -21.00000   -1.20000
AFIX   0
C37A  1    0.615557    0.112352   -0.018797   -21.00000    0.03441    0.03049 =
         0.03425   -0.00737    0.01120    0.00639
AFIX  23
H37C  2    0.669077    0.090138   -0.019410   -21.00000   -1.20000
H37D  2    0.587443    0.032300   -0.015386   -21.00000   -1.20000
AFIX   0
C36A  1    0.581404    0.180418   -0.085137   -21.00000    0.04352    0.03957 =
         0.02799   -0.01094    0.01046    0.00772
AFIX  23
H36C  2    0.581352    0.121587   -0.123434   -21.00000   -1.20000
H36D  2    0.613348    0.254619   -0.091470   -21.00000   -1.20000
AFIX   0
C34A  1    0.475976    0.255201   -0.013593   -21.00000    0.02553    0.02286 =
         0.02316   -0.00211    0.00663   -0.00063
AFIX  13
H34A  2    0.457265    0.175033    0.004426   -21.00000   -1.20000
AFIX   0
C33A  1    0.546852    0.300712    0.034931   -21.00000    0.02486    0.02326 =
         0.02302    0.00039    0.00788    0.00359
AFIX  13
H33A  2    0.566228    0.378434    0.015084   -21.00000   -1.20000
AFIX   0
C25A  1    0.170185    0.713079   -0.229431   -31.00000    0.05937    0.07108 =
         0.03707    0.01939   -0.00452    0.00053
AFIX 137
H25D  2    0.172982    0.780292   -0.195444   -31.00000   -1.50000
H25E  2    0.139871    0.742765   -0.272027   -31.00000   -1.50000
H25F  2    0.221465    0.691883   -0.236181   -31.00000   -1.50000
AFIX   0
C24A  1    0.130250    0.483627   -0.253432   -31.00000    0.04557    0.05834 =
         0.03721   -0.00504   -0.01299    0.02413
AFIX 137
H24D  2    0.182936    0.471374   -0.258917   -31.00000   -1.50000
H24E  2    0.099870    0.512895   -0.296088   -31.00000   -1.50000
H24F  2    0.109784    0.402915   -0.240377   -31.00000   -1.50000
AFIX   0
C26A  1    0.049981    0.626173   -0.196594   -31.00000    0.04496    0.10171 =
         0.03356    0.01136   -0.00686    0.02003
AFIX 137
H26D  2    0.021891    0.559846   -0.177513   -31.00000   -1.50000
H26E  2    0.022482    0.649329   -0.241517   -31.00000   -1.50000
H26F  2    0.055075    0.701197   -0.167318   -31.00000   -1.50000
AFIX   0
HKLF 4

REM  sa3204 in P2(1)/n
REM R1 =  0.0698 for    7717 Fo > 4sig(Fo)  and  0.0730 for all    8036 data
REM    487 parameters refined using     84 restraints

END

WGHT      0.0235      8.3208

REM Highest difference peak  0.927,  deepest hole -0.390,  1-sigma level  0.074
Q1    1   0.3216  0.1272  0.0977  11.00000  0.05    0.93
Q2    1   0.4206  0.1052  0.2311  11.00000  0.05    0.76
Q3    1   0.4660  0.4418  0.1170  11.00000  0.05    0.40
Q4    1   0.4205  0.3096  0.0819  11.00000  0.05    0.40
Q5    1   0.3779  0.4515  0.0429  11.00000  0.05    0.39
Q6    1   0.4013  0.5023  0.0670  11.00000  0.05    0.36
Q7    1   0.5835  0.3954  0.2478  11.00000  0.05    0.35
Q8    1   0.4044  0.3950  0.0235  11.00000  0.05    0.35
Q9    1   0.4589  0.2254 -0.1258  11.00000  0.05    0.32
Q10   1   0.5163  0.2647  0.0085  11.00000  0.05    0.32
Q11   1   0.4626  0.3630  0.1143  11.00000  0.05    0.32
Q12   1   0.6445  0.1876  0.0865  11.00000  0.05    0.31
Q13   1   0.4669  0.4636  0.0437  11.00000  0.05    0.30
Q14   1   0.2723  0.4629 -0.0915  11.00000  0.05    0.30
Q15   1   0.1782  0.5682  0.0217  11.00000  0.05    0.29
Q16   1   0.2965  0.4621  0.0368  11.00000  0.05    0.28
Q17   1   0.3618  0.4947  0.1774  11.00000  0.05    0.28
Q18   1   0.4387  0.4071  0.1651  11.00000  0.05    0.28
Q19   1   0.5608  0.3927  0.1860  11.00000  0.05    0.27
Q20   1   0.6278  0.4267  0.3796  11.00000  0.05    0.27
;
_shelx_res_checksum              64002
_exptl_crystal_recrystallization_method 
'Re-crystallisation from solvent: dichloromethane/hexane'
_chemical_properties_physical    'Heat-sensitive, Light-sensitive'
